# Supplementary material for: Whole Exome Sequencing Is the Minimal Technological Approach in Probands Born to Consanguineous Couples
Source: Genes (Basel). 2021 Jun 24;12(7):962. doi: 10.3390/genes12070962 (PMC8303193; doi:10.3390/genes12070962)
Supplement: Supplementary file 1 [file genes-12-00962-s001.zip]

Archive with 5 entries (4 files):
- genes-1252885-supplementary/
- genes-1252885-supplementary/Supplementary Figures S1-S4.pptx
- genes-1252885-supplementary/Table S1_Table S2 - Case 2 WES analysis_VER2.pdf
- genes-1252885-supplementary/Table S3 - Biallelic KATNB1 variants_20210611.xlsx
- genes-1252885-supplementary/Table S4 - Biallelic FAT1 variants_20210611.xlsx
