# Supplementary material for: Whole Exome Sequencing Is the Minimal Technological Approach in Probands Born to Consanguineous Couples
Source: Genes (Basel). 2021 Jun 24;12(7):962. doi: 10.3390/genes12070962 (PMC8303193; doi:10.3390/genes12070962)
Supplement: Supplementary file 1 [file genes-12-00962-s001.zip › genes-1252885-supplementary/Table S3 - Biallelic KATNB1 variants_20210611.xlsx]

## Sheet: Foglio1
		OUR CASE	Hu et al Neuron. 2014					Mishra-Gorur et al. Neuron. 2015							Yigit et al. Am J Med Genet A. 2016	TOTAL
GENERAL INFORMATION	PATIENT	1	2	3	4	5	6	7	8	9	10	11	12	13	14
	AGE	6y	10y	10y	n/a	3y	4y	4y	3y	11m	12y	6y	10y	21m	5y	6m->12m
	SEX	F	M	F	M	M	M	F	M	F	F	M	F	F	F	8 F 6M
	CONSANGUINITY	Y	Y			Y	?	Y		?	Y		Y	Y	Y	12 Y
	ORIGIN	India	Jordan			Saudi Arabia	Palestine	n/a	n/a	n/a	n/a	n/a	n/a	n/a	Turkey
GENETICS	ALLELE 1	c.1416+1del p.(?)	c.1A>G p.M1_I56del	c.1A>G p.M1_I56del	c.1A>G p.M1_I56del	c.97G>T p.(G33W)	c.432+1G>A p.(L131_R144del)	c.1996C>T p.(S535L)	c.1996C>T p.(S535L)	c.1047-1G>A p.(?)	c.1619T>G p.(L540R)	c.1619T>G p.(L540R)	c.133G>A p.(V45I)	c.446delC p.(V150Cfs*22)	c.433-2_433-1del p.(G145_L172del)
	ALLELE 2	c.1416+1del p.(?)	c.1A>G p.M1_I56del	c.1A>G p.M1_I56del	c.1A>G p.M1_I56del	c.97G>T p.(G33W)	c.432+1G>A p.(L131_R144del)	c.1996C>T p.(S535L)	c.1996C>T p.(S535L)	c.1733G>A p.(G578D)	c.1619T>G p.(L540R)	c.1619T>G p.(L540R)	c.133G>A p.(V45I)	c.446delC p.(V150Cfs*22)	c.433-2_433-1del p.(G145_L172del)
PRENATAL AND PERINATAL PERIOD	PRENATAL AND BIRTH HISTORY	n/a	Full term normal spontaneous vaginal delivery	cesarian section	n/a	full term normal spontaneous vaginal delivery	fetal microcephaly, full term normalspontaneousvaginal delivery	n/a	n/a	n/a	n/a	n/a	n/a	n/a	IUGR (24w), delivery at 38w
BIRTH PARAMETERS	HEAD CIRCUMFERENCE (SD)	31 cm (-1.63)	30 cm (-3.5)	27 cm (-5.9)	27 cm (-5.9)	29.5 cm (-3.9)	n/a	n/a	n/a	n/a	n/a	n/a	n/a	n/a	29 cm (-4.1)
	LENGTH (SD)	44 cm (-1.81)	n/a	n/a	n/a	47 cm (-1.5)	n/a	n/a	n/a	n/a	n/a	n/a	n/a	n/a	44 cm (-2.8)
	WEIGHT (SD)	2,090 g (1.84)	3,700 g (0.65)	3,000 g (-0.24)	n/a	3,300 g (-0.73)	3.200 g (-0.98)	n/a	n/a	n/a	n/a	n/a	n/a	n/a	2140 g (-2.4)
PARAMETERS AT LAST EXAMINATION	HEAD CIRCUMFERENCE (SD)	41.8 cm (-7.5)	42,5 (-8.1)	41 cm (-8.78)	n/a	39 cm (-7.4)	39 cm (-7.7)	43 cm (-4.28)	48 cm (-0.99)	37.3 cm (-6.04)	40 cm (-11.11)	45 cm (-4.89)	? (-4)	39 cm (-5.84)	38 cm (-9.4)
	HEIGHT (SD)	89 cm (-5.5)	118,5 cm (-3.1)	120 cm (-2.77)	n/a	90 cm (-1.6)	n/a	n/a	n/a	n/a	n/a	n/a	n/a	n/a	86 cm (-4.5)
	WEIGHT (SD)	9,560 (-4.7)	22 kg (-2.4)	24 kg (-1.85)	n/a	14 kg (-0.24)	11.3 kg (-3.09)	n/a	n/a	n/a	n/a	n/a	n/a	n/a	9.9 kg (-4.13)
DEVELOPMENT HISTORY	AGE OF SITTING	9m	regular	regular	n\a	delay	delay	regular	regular	delay	n/a	n/a	n/a	delay	never achieved	delay 6\10
	AUTONOMOUS WALKING	22m	never achieved	never achieved	n/a	never achieved	never achieved	regular	regular	delay	n/a	n/a	n/a	delay	never achieved	delay 8\8
	AGE OF FIRST WORDS	3y 10m	never achieved	never achieved	n/a	never achieved	never achieved	regular	regular	n/a	n/a	n/a	n/a	n/a	never achieved	delay 6\8
	COGNITIVE DELAY	Y	Y	n/a	n/a	n/a	n/a	Y	Y	Y	Y	Y	Y	Y	n/a	9\9
FACIAL DYSMORPHISMS	HEAD	plagiocephaly	n/a	n/a	n/a	secondary craniosynostosis	sloping forehead, round face	n/a	n/a	n/a	n/a	n/a	n/a	n/a	n/a	3\14
	EYES	bilateral ptosis	synophrys	synophrys, almond eyes	n/a	n/a	arched eyebrows	n/a	n/a	hypertelorism, epicanthic folds	n/a	hypertelorism, epicanthic folds	blue sclera, epicanthic folds	n/a	synophrys	8\14
	NOSE	anteverted nares	n/a	bulbous nose	n/a	n/a	small nose, anteverted nares	n/a	n/a	prominent nose	n/a	prominent nose	n/a	n/a	broad nasal tip	6\14
	EARS	normal	large ears	large ears	n/a	n/a	n/a	n/a	n/a	large low-set ears	n/a	large low-set ears	n/a	n/a	n/a	4\14
	MOUTH	downturned mouth corners	n/a	large mouth	n/a	n/a	thin upper lip, widely spaced teeth	n/a	n/a	long philtrum, full lower lip, retruded mandible	n/a	long philtrum, full lower lip, large mouth, retruded mandible	n/a	n/a	thin upper lip, micrognathia, oligodontia, tooth hypoplasia	6\14
BRAIN IMAGING	CEREBRAL CORTEX	fronto-temporal microgyria, incomplete opercularization	pachygyria, broad flat gyri, smooth grey-white matter interface, brain atrophy	pachygyria, broad flat gyri, smooth grey-white matter interface, shallow sylvian fissure, hypomyelination	n/a	simplified gyral pattern	simplified gyral pattern, periventricular eterotopia	nodular bilateral grey matter heterotopia in bilateral corona radiata	nodular bilateral grey matter heterotopia in bilateral corona radiata	nodular bilateral grey matter heterotopia in bilateral temporal horns, diffuse T2 hyperintensity, prominent temporal horn	diffuse pachygyria	diffuse pachygyria	polymicrogyrya	polymicrogyrya	lissencephaly with thickened cortex with cobblestone pattern in occipital area
	BASAL GANGLIA AND THALAMUS	normal	n/a	n/a	n/a	n/a	small thalamus	n/a	n/a	n/a	n/a	n/a	n/a	n/a	n/a
	CORPUS CALLOSUM	normal	partial agenesis of the splenium of the corpus callosum	agenesis of the body and the splenium of the corpus callosum	n/a	partial agenesis of the corpus callosum	partial agenesis of the corpus callosum	n/a	n/a	corpus callosum agenesis	short corpus callosum	short corpus callosum	n/a	n/a	corpus callosum agenesis
	VENTRICLES	normal	colpocephaly	colpocephaly, enlarged cisterna magna, Dandy-Walker variant	n/a	posteriorly enlarged ventricles, enlarged cisterna magna	posteriorly enlarged ventricles, enlarged cisterna magna	n/a	n/a	n/a	n/a	n/a	n/a	ventriculomegaly	enlarged posterior fossa, cystic enlargement of the 4th ventricle
	CEREBELLUM AND BRAIN STEM	normal	atrophy involving cerebellum and cerebellar vermis	atrophy involving cerebellum and cerebellar vermis	n/a	n/a	n/a	n/a	n/a	n/a	n/a	n/a	n/a	n/a	hypoplastic cerebellar vermis
NEUROLOGY	EPILEPSY (ONSET)	N	Y (9y)	Y (9y)	n/a	Y (1y)	Y (21m)	Y (1,5y)	Y (2y)	N	suggestive	Y (5y)	N	N	Y (6m)	9\13
	TYPE OF EPILEPSY		n/a	tonic	n/a	tonic-clonic	n/a	generalized	generalized			generalized			n/a
	NEUROLOGICAL FINDINGS	normal	spasticity in achilles tendon bilaterally	increased tone in achilles tendon bilaterally with exaggerated deep tendon reflexes in knee and ankles.	n/a	spastic quadriplegia	mild hypertonia, increased deep tendon reflexes	n/a	n/a	truncal hypotonia, later hypertonia	hypertonia of upper and lower limbs	hypertonia of both upper and lower limbs	n/a	hypertonia	n/a
OTHER CLINICAL FEATURES	OCULAR DEFECTS	nystagmus, ptosis, exotropia, pigmented retina	N	N	n/a	N	disc pallor and macular lesions	strabismus, nystagmus, left eye macular scar, salt and pepper-like mottling of the retina	strabismus, bilaterally macular degeneration	n/a	n/a	n/a	blue sclere	optic nerve atrophy	n/a	6\9
	HAND ABNORMALITIES	single palmar crease, unilateral clinodactyly	n/a	n/a	n/a	n/a	tapering fingers	n/a	n/a	n/a	n/a	n/a	n/a	n/a	broad thumbs, mild clinodactyly	3\9
	FOOT DEFECTS	unilateral 2nd-3rd toe cutaneous syndactyly	n/a	n/a	n/a	n/a	n/a	n/a	n/a	n/a	n/a	n/a	pes planus valgus	n/a	preaxial polysyndactyly	3\3
	RENAL DEFECTS	N	n/a	n/a	n/a	n/a	n/a	n/a	n/a	n/a	n/a	n/a	n/a	n/a	n/a	0\1
	DEAFNESS		N	N	n/a	n/a	n/a	n/a	n/a	n/a	n/a	n/a	n/a	n/a	n/a	0\2
	HEART DEFECTS	subaortic ventricular septal defect, atrial septal defect	n/a	n/a	n/a	n/a	n/a	n/a	n/a	n/a	n/a	n/a	n/a	atrial septal defect	n/a	2\2
	OTHER FEATURES	growth delay, single palmar crease				single palmar crease	increased internipple distance, small testes, oral pharyngeal dysphagia, elevated liver enzymes					autistic features	long narrow thorax, hypoplastic sternum, omphalocele, diastasis recti, pilonidal sinus, sacral dimple	extrahepatic biliary atresia
Table S3: Clinical features and molecular data of patients with a condition related to KATNB1 biallelic variants
	LEGEND: SD: standard deviation, N: No, Y: Yes, n/a: not available, F: female, M: male
