# Supplementary material for: Whole Exome Sequencing Is the Minimal Technological Approach in Probands Born to Consanguineous Couples
Source: Genes (Basel). 2021 Jun 24;12(7):962. doi: 10.3390/genes12070962 (PMC8303193; doi:10.3390/genes12070962)
Supplement: Supplementary file 1 [file genes-12-00962-s001.zip › genes-1252885-supplementary/Table S4 - Biallelic FAT1 variants_20210611.xlsx]

## Sheet: Foglio1
	AUTHOR	OUR CASE	Gee et al Nat. Commun. 2015			Lahrouchi N. Nature Communications 2019									Gee et al Nat. Commun. 2015 and Lahrouchi N. Nature Communications 2019	Rossanti R. CEN 2021	Landini et al Clin J Am Soc Nephrol. 2020	Haug et al. Genes 2021
GENERAL INFORMATIONS	PATIENT	1	2	3	4	5	6	7	8	9	10	11	12	13	14	15	16	17	TOT
	AGE (years)	10 months	19	10	2	39	34	18	36	8	2	27	24	8	8	8	30	17	10m-> 39y
	SEX	F	M	n/a	n/a	F	M	M	F	F	M	M	M	M	M	M	M	F	5 F 9 M
	ORIGIN	India	Arabia	Africa-America	Africa	Morocco			Morocco			Middle-East		Pakistan	Turkey	n/a	Italian	Switzerland
	CONSANGUINITY	Y	Y	N	N	Y			Y			Y		Y	Y	N	N	N	7 YES 4NO
GENETICS	ALLELE 1	c.9729del p.(V3245Lfs*25)	c.857A>G p.(N286S)	c.3008C>T p.(A1003V)	c.4517 p.R1506H	c.2207dupT p.(I737Nfs*7)			c.2207dupT p.(I737Nfs*7)			c.2600_2601del p.(T867Ifs*4)		c.9729del p.(V3245Lfs*25)	c.3093_3096del p.(P1032Cfs*11)	c.5480_5483del p.(G1827Vfs*6)	c.6823G>A p.(D2275N)	c.5970_5971del p.(N1991Ffs*19)
	ALLELE 2	c.9729del p.(V3245Lfs*25)	c.857A>G p.(N286S)	c.9259C>T p.(R3087G)	c.5671C>A p.P1891T	c.2207dupT p.(I737Nfs*7)			c.2207dupT p.(I737Nfs*7)			c.2600_2601del p.(T867Ifs*4)		c.9729del p.(V3245Lfs*25)	c.3093_3096del p.(P1032Cfs*11)	c.12867dup p.(E4290Rfs*30)	c.6823G>A p.(D2275N)	deletion 4q35.2 (187,149,541-188,971,489)
	PROTEIN DOMAINS	CA 30	link CA 2-CA 3	CA 8 CA 28	CA 13 CA 17	CA 15			CA 15			CA 7		CA 30	CA 8	CA16 EGF like repeat domain	CA20	CA18 all gene
CLINICAL FEATURES	ID		n/a	n/a	n/a	N	N	n/a	N	N	N	N	Y	Y	Y	n/a	n/a	N	3\10
	OCULAR DEFECTS	Severe microphthalmia and bilateral coloboma	n/a	n/a	n/a	bilateral retinal chorioretinal coloboma, ptosis	bilateral ptosis	microphthalmia, bilateral iris and retinal coloboma	unilateral iris coloboma, bilateral retinal coloboma and ptosis	bilateral retinal coloboma, unilateral ptosis	bilateral iris and retinal coloboma and ptosis	N	unilateral microphthlmia, unilateral retinal coloboma, bilateral ptosis	unilateral ptosis	bilateral ptosis	n/a	n/a	bilateral anterior polar cataract and macular hypoplasia, unilateral iris and chorioretinal coloboma, unilateral megalocornea, unilateral congenital ptosis	11\12
	HAND ABNORMALITIES	preaxial polidactyly	n/a	n/a	n/a	N	N	clinodactyly	N	N	N	N	N	clinodactyly	N	n/a	n/a		3\11
	FOOT DEFECTS	RF: split foot , 2nd-3rd toe syndactyly LF: 2nd toe polidactyly	n/a	n/a	n/a	N	RF: 3rd-4th toe syndactyly LF:3rd-4th toe syndactyly	RF: 3rd-4th toe syndactyly LF: 3rd-5th toe syndactyly	RF: 3rd-4th toe syndactyly	RF: 2nd-3rd toe syndactyly, bilateral club feet	LF: 1st-2nd toe syndactyly RF: 3rd-4th toe syndactyly	RF: 3rd-4th toe syndactyly, bone fusion	RF: 3rd-4th syndactyly, 3rd-4th phalanges bone fusion of RF; LF: 2nd phalanx hypotrophy	RF and LF: 4th-5th syndactyly	n/a	n/a	n/a	4th-5th syndactyly	10\11
	RENAL DEFECTS	proteinuria (8 m)	protenuira and hematuria, renal failure (15y)	protenuria and hematuria (9y)	Hematuria and protenuria (2y)	proteinuria	N	proteinuria	N	N	N	CKD, focal segmental glomerosclerosis, renal artery stenosis	proteinuria with normal renal function	N	proteinuria and hematuria (15y), glomerulotubular nephropathy	proteinuria	proteinuria (22y), Focal Segmental Glomerulosclerosis, , tubular atrophy	N	10\16
	DEAFNESS	Y (2-4HZ) bilateral	n/a	n/a	n/a	n/a	n/a	n/a	n/a	n/a	n/a	n/a	n/a	n/a	n/a	n/a	n/a	Y	2\2
	HEART DEFECTS	VSD, ASD, bicuspid aortic valve	n/a	n/a	n/a	n/a	n/a	n/a	n/a	n/a	n/a	n/a	n/a	n/a	n/a	n/a	n/a	n/a	1\1
	OTHER FEATURES		Ewing sarcoma (diagnosed at 15 years)	Hodgkin's disease (diagnosed at 10 years)	Hydrocephalus									Immunological abnormalities	pulmonary artery stenosis, pachygyria and Virchow-Robin spaces	n/a	cluster headache
Table S4: Clinical features and molecular data of patients with a condition related to FAT1 biallelic variants
	LEGEND: ID: intellectual disability, RF: right foot, LF: left foot, N: no, Y: Yes, CA: cadherin domain
